# Supplementary material for: Risk Assessment of Postoperative Pneumonia in Cancer Patients Using a Common Data Model
Source: Cancers (Basel). 2022 Dec 4;14(23):5988. doi: 10.3390/cancers14235988 (PMC9740852; doi:10.3390/cancers14235988)
Supplement: Supplementary file 1 [file cancers-14-05988-s001.zip]

Archive with 1 entries (1 files):
- cancers-2027743-supplementary.pdf
